# Supplementary material for: The Burden of Cervical Conization in Privately Insured Young and Mid-Adult Women in the United States
Source: Vaccines (Basel). 2023 Apr 5;11(4):804. doi: 10.3390/vaccines11040804 (PMC10142968; doi:10.3390/vaccines11040804)
Supplement: Supplementary file 1 [file vaccines-11-00804-s001.zip]

Archive with 1 entries (1 files):
- vaccines-2234219-supplementary.pdf
